# Supplementary material for: A Retrospective Study on the Use of Daptomycin and Linezolid in Singapore General Hospital
Source: Antibiotics (Basel). 2025 Oct 28;14(11):1088. doi: 10.3390/antibiotics14111088 (PMC12649426; doi:10.3390/antibiotics14111088)
Supplement: Supplementary file 1 [file antibiotics-14-01088-s001.zip]

Archive with 1 entries (1 files):
- antibiotics-3904815-supplementary.pdf
